# Supplementary material for: Two-stage penalized regression screening to detect biomarker-treatment interactions in randomized clinical trials
Source: Biometrics. Author manuscript; Available in PMC 2022 Nov 27. (PMC7613856; doi:10.1111/biom.13424)
Supplement: Supplementary File [file EMS157113-supplement-Supplementary_File.zip]

Archive with 2 entries (2 files):
- biom13424-sup-0001-SuppMat.pdf
- biom13424-sup-0002-Study-master.zip
